# Supplementary material for: A new species of Hemiptarsenus Westwood (Hymenoptera, Eulophidae) from China, with a key to Chinese species
Source: Zookeys. 2021 Apr 22;1033:173–81. doi: 10.3897/zookeys.1033.62129 (PMC8084848; doi:10.3897/zookeys.1033.62129)
Supplement: XML Treatment for Hemiptarsenus [file zookeys.1033.62129-treatment1.xml]

<!DOCTYPE tp:taxon-treatment
  PUBLIC "-//TaxonX//DTD Taxonomic Treatment Publishing DTD v0 20100105//EN" "tax-treatment-NSO.dtd">
<tp:taxon-treatment xmlns:tp="http://www.plazi.org/taxpub"><tp:treatment-meta><kwd-group><label>Taxon classification</label><kwd><named-content xmlns:xlink="http://www.w3.org/1999/xlink" content-type="kingdom">Animalia</named-content></kwd><kwd><named-content xmlns:xlink="http://www.w3.org/1999/xlink" content-type="order">Hymenoptera</named-content></kwd><kwd><named-content xmlns:xlink="http://www.w3.org/1999/xlink" content-type="family">Eulophidae</named-content></kwd></kwd-group><mixed-citation publication-type="journal"><person-group><name><surname>Tao</surname><given-names>Shu-xia</given-names></name><name><surname>Huang</surname><given-names>Kun</given-names></name><name><surname>Tian</surname><given-names>Jing</given-names></name><name><surname>Ruan</surname><given-names>Chang-chun</given-names></name></person-group><article-title>A new species of <italic><tp:taxon-name><tp:taxon-name-part taxon-name-part-type="genus" reg="Hemiptarsenus">Hemiptarsenus</tp:taxon-name-part></tp:taxon-name></italic> Westwood (<tp:taxon-name><tp:taxon-name-part taxon-name-part-type="genus" reg="Hymenoptera">Hymenoptera</tp:taxon-name-part></tp:taxon-name>, <tp:taxon-name><tp:taxon-name-part taxon-name-part-type="family">Eulophidae</tp:taxon-name-part></tp:taxon-name>) from China, with a key to Chinese species</article-title><source>Zookeys</source><day>22</day><month>4</month><year>2021</year><volume>1033</volume><fpage>173</fpage><lpage>181</lpage><pub-id pub-id-type="doi">10.3897/zookeys.1033.62129</pub-id></mixed-citation></tp:treatment-meta><tp:nomenclature><tp:taxon-name><object-id xmlns:xlink="http://www.w3.org/1999/xlink" content-type="arpha" xlink:type="simple">52CBDDF7-D91A-544E-ABEE-90EB1819C993</object-id>
            <tp:taxon-name-part taxon-name-part-type="genus" reg="Hemiptarsenus">Hemiptarsenus</tp:taxon-name-part>
          </tp:taxon-name><tp:taxon-authority>Westwood, 1833</tp:taxon-authority><tp:nomenclature-citation-list><tp:nomenclature-citation><tp:taxon-name>
                <tp:taxon-name-part taxon-name-part-type="genus" reg="Hemiptarsenus">Hemiptarsenus</tp:taxon-name-part>
              </tp:taxon-name><comment>Westwood, 1833: 122–123. Type-species: <tp:taxon-name><tp:taxon-name-part taxon-name-part-type="genus" reg="Hemiptarsenus">Hemiptarsenus</tp:taxon-name-part> <tp:taxon-name-part taxon-name-part-type="species" reg="fulvicollis">fulvicollis</tp:taxon-name-part></tp:taxon-name> Westwood</comment></tp:nomenclature-citation></tp:nomenclature-citation-list></tp:nomenclature><tp:treatment-sec sec-type="diagnosis" id="SECID0ELMAC"><title>Diagnosis.</title><p>Torulus high on head, above lower margin of eye, hence apex of scape extending above level of vertex; funicle 4-segmented in female, and with 3 branches in male; notauli incomplete; axillae not angulately advanced; scutellum without sublateral grooves; median carina and plicae on propodeum nearly always indistinct or absent in majority of species; petiole distinct though not very long; fore wing and costal cell long and narrow, the fore wing at least 2.6 times as long as wide and costal cell 10–15 times as long as wide.</p></tp:treatment-sec></tp:taxon-treatment>
