# Supplementary material for: A new species of Hemiptarsenus Westwood (Hymenoptera, Eulophidae) from China, with a key to Chinese species
Source: Zookeys. 2021 Apr 22;1033:173–81. doi: 10.3897/zookeys.1033.62129 (PMC8084848; doi:10.3897/zookeys.1033.62129)
Supplement: XML Treatment for Hemiptarsenus jilinus [file zookeys.1033.62129-treatment2.xml]

<!DOCTYPE tp:taxon-treatment
  PUBLIC "-//TaxonX//DTD Taxonomic Treatment Publishing DTD v0 20100105//EN" "tax-treatment-NSO.dtd">
<tp:taxon-treatment xmlns:tp="http://www.plazi.org/taxpub"><tp:treatment-meta><kwd-group><label>Taxon classification</label><kwd><named-content xmlns:xlink="http://www.w3.org/1999/xlink" content-type="kingdom">Animalia</named-content></kwd><kwd><named-content xmlns:xlink="http://www.w3.org/1999/xlink" content-type="order">Hymenoptera</named-content></kwd><kwd><named-content xmlns:xlink="http://www.w3.org/1999/xlink" content-type="family">Eulophidae</named-content></kwd></kwd-group><mixed-citation publication-type="journal"><person-group><name><surname>Tao</surname><given-names>Shu-xia</given-names></name><name><surname>Huang</surname><given-names>Kun</given-names></name><name><surname>Tian</surname><given-names>Jing</given-names></name><name><surname>Ruan</surname><given-names>Chang-chun</given-names></name></person-group><article-title>A new species of <italic><tp:taxon-name><tp:taxon-name-part taxon-name-part-type="genus" reg="Hemiptarsenus">Hemiptarsenus</tp:taxon-name-part></tp:taxon-name></italic> Westwood (<tp:taxon-name><tp:taxon-name-part taxon-name-part-type="genus" reg="Hymenoptera">Hymenoptera</tp:taxon-name-part></tp:taxon-name>, <tp:taxon-name><tp:taxon-name-part taxon-name-part-type="family">Eulophidae</tp:taxon-name-part></tp:taxon-name>) from China, with a key to Chinese species</article-title><source>Zookeys</source><day>22</day><month>4</month><year>2021</year><volume>1033</volume><fpage>173</fpage><lpage>181</lpage><pub-id pub-id-type="doi">10.3897/zookeys.1033.62129</pub-id></mixed-citation></tp:treatment-meta><tp:nomenclature><tp:taxon-name><object-id xmlns:xlink="http://www.w3.org/1999/xlink" content-type="arpha" xlink:type="simple">C3544689-8DFF-5A0A-88F4-1074E636FE6C</object-id>
            <tp:taxon-name-part taxon-name-part-type="genus" reg="Hemiptarsenus">Hemiptarsenus</tp:taxon-name-part>
            <tp:taxon-name-part taxon-name-part-type="species" reg="jilinus">jilinus</tp:taxon-name-part>
            <object-id xmlns:xlink="http://www.w3.org/1999/xlink" content-type="zoobank" xlink:type="simple">http://zoobank.org/4D489171-EEA6-4DA1-9F40-02F7E9F996F3</object-id>
          </tp:taxon-name><tp:taxon-authority>Tao</tp:taxon-authority><tp:taxon-status xmlns:xlink="http://www.w3.org/1999/xlink" xlink:type="simple">sp. nov.</tp:taxon-status><xref ref-type="fig" rid="F1">Figs 1</xref><xref ref-type="fig" rid="F2">, 2</xref><xref ref-type="fig" rid="F3">, 3–10</xref></tp:nomenclature><tp:treatment-sec sec-type="material" id="SECID0ECIAE"><title>Material examined.</title><p><bold><italic>Holotype</italic></bold> ♀ (<abbrev xmlns:xlink="http://www.w3.org/1999/xlink" content-type="institution" xlink:title="Insect Museum of Jilin Agricultural University" id="ABBRID0ENIAE" xlink:type="simple">IMJAU</abbrev>), China: Jilin Province, Jingyuetan National Forest Park of Changchun City (<named-content xmlns:xlink="http://www.w3.org/1999/xlink" content-type="dwc:verbatimCoordinates" xlink:type="simple"><named-content content-type="geo-json" specific-use="{&#34;type&#34;:&#34;Point&#34;,&#34;coordinates&#34;:[125.753833,44.322000]}" id="NCID0EVIAE" xlink:type="simple">43°79.32'N, 125°45.23'E</named-content></named-content>), 3–9 July 2019, reared by Rui-Jie Wang from <italic><tp:taxon-name><tp:taxon-name-part taxon-name-part-type="genus" reg="Chromatomyia">Chromatomyia</tp:taxon-name-part> <tp:taxon-name-part taxon-name-part-type="species" reg="horticola">horticola</tp:taxon-name-part></tp:taxon-name></italic> (Goureau) (<tp:taxon-name><tp:taxon-name-part taxon-name-part-type="order">Diptera</tp:taxon-name-part></tp:taxon-name>: <tp:taxon-name><tp:taxon-name-part taxon-name-part-type="family">Agromyzidae</tp:taxon-name-part></tp:taxon-name>) on rolled leaves of <italic><tp:taxon-name><tp:taxon-name-part taxon-name-part-type="genus" reg="Ixeris">Ixeris</tp:taxon-name-part> <tp:taxon-name-part taxon-name-part-type="species" reg="polycephala">polycephala</tp:taxon-name-part></tp:taxon-name></italic> Cass. and <italic><tp:taxon-name><tp:taxon-name-part taxon-name-part-type="genus" reg="Pterocypsela">Pterocypsela</tp:taxon-name-part> <tp:taxon-name-part taxon-name-part-type="species" reg="indica">indica</tp:taxon-name-part></tp:taxon-name></italic> (L.) Shih.</p><p><bold><italic>Paratypes</italic></bold>: 2♀ and 1♂ (<abbrev xmlns:xlink="http://www.w3.org/1999/xlink" content-type="institution" xlink:title="Insect Museum of Jilin Agricultural University" id="ABBRID0EMKAE" xlink:type="simple">IMJAU</abbrev>), same data as holotype.</p></tp:treatment-sec><tp:treatment-sec sec-type="diagnosis" id="SECID0ERKAE"><title>Diagnosis.</title><p>The new species is easily distinguished from the other known members of the genus by the following combination of characters: head and mesosoma dark metallic green; back of gaster brown with a large yellowish patch near base, ventral panel of gaster yellow, apex brown; antennae (Fig. <xref ref-type="fig" rid="F3">3</xref>) with funicle dark brown, scape and pedicel pale yellow, clava uniformly white and 2-segmented; legs yellow with coxae and trochanters white; scutellum longitudinally sculptured, longer than mesoscutum; dorsellum raised-reticulate; propodeum shorter than scutellum, with median carina and plicae complete (Fig. <xref ref-type="fig" rid="F3">7</xref>).</p></tp:treatment-sec><tp:treatment-sec sec-type="description" id="SECID0E6KAE"><title>Description.</title><p><bold>Female</bold>, holotype (Fig. <xref ref-type="fig" rid="F1">1</xref>). Body length 1.68 mm, fore wing length 1.48 mm. Head and mesosoma dark metallic green. Ocelli and eyes red-brown. Antenna (Fig. <xref ref-type="fig" rid="F3">3</xref>) with funicle dark brown, scape and pedicel pale yellow. Funicle, scape and pedicel with brown setae; clava, including setae, white. Back of gaster brown with a dumbbell-shaped large yellowish patch near base, ventral panel of gaster yellow, apex brown. Legs yellowish with coxae and trochanters white. Wings hyaline with veins yellowish-brown. Callus with long, white setae.</p><fig id="F1" position="float" orientation="portrait"><object-id xmlns:xlink="http://www.w3.org/1999/xlink" content-type="doi" xlink:type="simple">10.3897/zookeys.1033.62129.figure1</object-id><object-id xmlns:xlink="http://www.w3.org/1999/xlink" content-type="arpha" xlink:type="simple">4F999FC3-2A65-5312-B218-D00F5B39AC0A</object-id><label>Figure 1.</label><caption><p><italic><tp:taxon-name><tp:taxon-name-part taxon-name-part-type="genus" reg="Hemiptarsenus">Hemiptarsenus</tp:taxon-name-part> <tp:taxon-name-part taxon-name-part-type="species" reg="jilinus">jilinus</tp:taxon-name-part></tp:taxon-name></italic> sp. nov., female, holotype, lateral habitus. Scale bar: 200 µm.</p></caption><graphic xmlns:xlink="http://www.w3.org/1999/xlink" xlink:href="zookeys-1033-173-g001.jpg" position="float" orientation="portrait" xlink:type="simple" id="oo_534854.jpg"><uri content-type="original_file" xlink:type="simple">https://binary.pensoft.net/fig/534854</uri></graphic></fig><p><bold><italic>Head</italic></bold> in dorsal view 2.5× as wide as long, micro-reticulate, with sparse short and brown setae. <abbrev xmlns:xlink="http://www.w3.org/1999/xlink" xlink:title="minimum distance between posterior ocelli" id="ABBRID0EOMAE" xlink:type="simple">POL</abbrev> 1.6× <abbrev xmlns:xlink="http://www.w3.org/1999/xlink" xlink:title="minimum distance between a posterior ocellus and corresponding eye margin" id="ABBRID0ESMAE" xlink:type="simple">OOL</abbrev>. Head in frontal view nearly quadrate (Fig. <xref ref-type="fig" rid="F3">5</xref>), 1.1× as wide as high. Eyes bare and oval, 1.4× as long as wide. Malar space 0.4× length of eye, malar sulcus straight and obvious. Lower margin of torulus located distinctly above lower margin of eye. Distance between toruli 0.3× diameter of torulus, 0.2× distance from torulus to eye margin. Antenna (Fig. <xref ref-type="fig" rid="F3">3</xref>) with scape slender and cylindrical, 8.2× as long as wide, extending far beyond vertex; pedicel 1.8× as long as wide and scape 6.3× as long as pedicel; funicle 4-segmented, F1 2.9× as long as pedicel. Ratio of lengths of F1–4 = 1.1:1.3:1.2:1.0, segments subequal in width. Funicle with numerous longitudinal sensilla. Clava 2-segmented, basal segment 1.6× as long as distal one.</p><p><bold><italic>Mesosoma</italic></bold> (Figs <xref ref-type="fig" rid="F3">6</xref>, <xref ref-type="fig" rid="F3">9</xref>) with coarse and raised reticulation dorsally and laterally, 1.6× as long as wide. Pronotum with 1 pair of black bristles. Mesoscutum (Fig. <xref ref-type="fig" rid="F3">6</xref>) slightly convex, mid lobe of mesoscutum with 2 pairs of black bristles. Notaulus inconspicuous. Scutellum longitudinally sculptured, longer than mesoscutum, with 2 pairs of stout, black bristles. Axilla micro-reticulate. Dorsellum narrow and reticulate. Propodeum (Fig. <xref ref-type="fig" rid="F3">7</xref>) shorter than scutellum, with median carina and plicae complete, propodeal spiracle small and round, callus densely setose. Middle area of propodeum between two plicae slightly elevated. Lateral and ventral panel of pronotum and prepectus with coarse reticulate sculpture. Fore wing (Fig. <xref ref-type="fig" rid="F3">8</xref>) 2.6× as long as wide. Costal cell 13.3× as long as wide, with a row of brown setae. Speculum present, but small. <abbrev xmlns:xlink="http://www.w3.org/1999/xlink" xlink:title="submarginal vein" id="ABBRID0EZNAE" xlink:type="simple">SMV</abbrev> with 6 setae on dorsal surface. Relative lengths of veins <abbrev xmlns:xlink="http://www.w3.org/1999/xlink" xlink:title="submarginal vein" id="ABBRID0E4NAE" xlink:type="simple">SMV</abbrev>:<abbrev xmlns:xlink="http://www.w3.org/1999/xlink" xlink:title="marginal vein" id="ABBRID0EBOAE" xlink:type="simple">MV</abbrev>:<abbrev xmlns:xlink="http://www.w3.org/1999/xlink" xlink:title="postmarginal vein" id="ABBRID0EFOAE" xlink:type="simple">PMV</abbrev>:<abbrev xmlns:xlink="http://www.w3.org/1999/xlink" xlink:title="stigmal vein" id="ABBRID0EJOAE" xlink:type="simple">STV</abbrev> = 15:19:9:5. Several admarginal setae present below <abbrev xmlns:xlink="http://www.w3.org/1999/xlink" xlink:title="marginal vein" id="ABBRID0ENOAE" xlink:type="simple">MV</abbrev>. Speculum closed and basal setal line present. Precoxae with several long, white setae. Apices of pre- and mesofemora with a black spur. Femora, tibiae and tarsi of all legs with a few rows of short brown setae. Apices of tibiae of all legs with a tibial spur. Metacoxae with several short, black setae.</p><p><bold><italic>Metasoma</italic></bold> (Fig. <xref ref-type="fig" rid="F3">10</xref>). Elongate-ovate in dorsal view, 1.8× as long as wide and about as long as head plus mesosoma, apex of gaster acute. Petiole short, transverse, barely visible in dorsal view. Tergites smooth, with sparse short, pale setae. Ratio of lengths of tergites = 7.0:2.5:3.0:3.5:4.0:2.0. Cercal plate with two dark setae of subequal length. Third valvula slightly exerted at apex of gaster.</p><p><bold>Male</bold> (Fig. <xref ref-type="fig" rid="F2">2</xref>). Sexual dimorphism evident and smaller than female. Body length 1.61 mm, fore wing length 1.45 mm. Antennae (Fig. <xref ref-type="fig" rid="F3">4</xref>) with flagellum dark brown, funicle with 3 long branches, with long setae. F1 1.3× as long as pedicel. Ratio of lengths of F1–4 = 1.0:1.6:2.2:3.6. Last tarsomeres brown. Back of metasoma with a semicircular yellowish patch near base. Apex of metasoma obtuse. Genitalia protruding in dorsal view.</p><fig id="F2" position="float" orientation="portrait"><object-id xmlns:xlink="http://www.w3.org/1999/xlink" content-type="doi" xlink:type="simple">10.3897/zookeys.1033.62129.figure2</object-id><object-id xmlns:xlink="http://www.w3.org/1999/xlink" content-type="arpha" xlink:type="simple">D7A877F6-F93E-5128-824B-1E56D3372E32</object-id><label>Figure 2.</label><caption><p><italic><tp:taxon-name><tp:taxon-name-part taxon-name-part-type="genus" reg="Hemiptarsenus">Hemiptarsenus</tp:taxon-name-part> <tp:taxon-name-part taxon-name-part-type="species" reg="jilinus">jilinus</tp:taxon-name-part></tp:taxon-name></italic> sp. nov., male, paratype, lateral habitus. Scale bar: 200 µm.</p></caption><graphic xmlns:xlink="http://www.w3.org/1999/xlink" xlink:href="zookeys-1033-173-g002.jpg" position="float" orientation="portrait" xlink:type="simple" id="oo_534855.jpg"><uri content-type="original_file" xlink:type="simple">https://binary.pensoft.net/fig/534855</uri></graphic></fig></tp:treatment-sec><tp:treatment-sec sec-type="variation" id="SECID0EAQAE"><title>Variation.</title><p>Apart from the different body sizes of specimens, the main variation is in the color. Back of scape and pedicel pale brown to yellowish; scutellum green with green metallic tinge to blue-green with purple metallic tinge; back of hind femora pale brown to yellowish.</p></tp:treatment-sec><tp:treatment-sec sec-type="biology" id="SECID0EFQAE"><title>Biology.</title><p>The new species was reared from <italic><tp:taxon-name><tp:taxon-name-part taxon-name-part-type="genus" reg="Chromatomyia">Chromatomyia</tp:taxon-name-part> <tp:taxon-name-part taxon-name-part-type="species" reg="horticola">horticola</tp:taxon-name-part></tp:taxon-name></italic> on rolled leaves of <italic><tp:taxon-name><tp:taxon-name-part taxon-name-part-type="genus" reg="Ixeris">Ixeris</tp:taxon-name-part> <tp:taxon-name-part taxon-name-part-type="species" reg="polycephala">polycephala</tp:taxon-name-part></tp:taxon-name></italic> and <italic><tp:taxon-name><tp:taxon-name-part taxon-name-part-type="genus" reg="Pterocypsela">Pterocypsela</tp:taxon-name-part> <tp:taxon-name-part taxon-name-part-type="species" reg="indica">indica</tp:taxon-name-part></tp:taxon-name></italic> Shih in Jingyuetan National Forest Park, Changchun City, where the vegetation is coniferous and broad-leaved mixed forest. The sampling site is slightly disturbed by occasional tourism.</p></tp:treatment-sec><tp:treatment-sec sec-type="distribution" id="SECID0EMRAE"><title>Distribution.</title><p>China (Jilin).</p></tp:treatment-sec><tp:treatment-sec sec-type="etymology" id="SECID0ERRAE"><title>Etymology.</title><p>The specific name is derived from the type locality’s province name, Jilin Province.</p></tp:treatment-sec><tp:treatment-sec sec-type="remarks" id="SECID0EWRAE"><title>Remarks.</title><p>The new species is similar to <italic><tp:taxon-name><tp:taxon-name-part taxon-name-part-type="genus" reg="Hemiptarsenus">H.</tp:taxon-name-part> <tp:taxon-name-part taxon-name-part-type="species" reg="aditus">aditus</tp:taxon-name-part></tp:taxon-name></italic> Narendran, 2011 in the general appearance, but differs from the latter in having: 1) Pedicel of antennae pale yellow (black in <italic><tp:taxon-name><tp:taxon-name-part taxon-name-part-type="genus" reg="Hemiptarsenus">H.</tp:taxon-name-part> <tp:taxon-name-part taxon-name-part-type="species" reg="aditus">aditus</tp:taxon-name-part></tp:taxon-name></italic>); 2) Clava 2-segmented (1-segmented in <italic><tp:taxon-name><tp:taxon-name-part taxon-name-part-type="genus" reg="Hemiptarsenus">H.</tp:taxon-name-part> <tp:taxon-name-part taxon-name-part-type="species" reg="aditus">aditus</tp:taxon-name-part></tp:taxon-name></italic>); 3) Dorsellum raised-reticulate (mostly smooth and shiny in <italic><tp:taxon-name><tp:taxon-name-part taxon-name-part-type="genus" reg="Hemiptarsenus">H.</tp:taxon-name-part> <tp:taxon-name-part taxon-name-part-type="species" reg="aditus">aditus</tp:taxon-name-part></tp:taxon-name></italic>). 4) Propodeum with complete median carina (median carina absent in <italic><tp:taxon-name><tp:taxon-name-part taxon-name-part-type="genus" reg="Hemiptarsenus">H.</tp:taxon-name-part> <tp:taxon-name-part taxon-name-part-type="species" reg="aditus">aditus</tp:taxon-name-part></tp:taxon-name></italic>) (<xref ref-type="bibr" rid="B14">Narendran 2011</xref>).</p><fig id="F3" position="float" orientation="portrait"><object-id xmlns:xlink="http://www.w3.org/1999/xlink" content-type="doi" xlink:type="simple">10.3897/zookeys.1033.62129.figures3-10</object-id><object-id xmlns:xlink="http://www.w3.org/1999/xlink" content-type="arpha" xlink:type="simple">76550DB3-7912-5DD6-80A1-541D52DFEA9A</object-id><label>Figures 3–10.</label><caption><p><italic><tp:taxon-name><tp:taxon-name-part taxon-name-part-type="genus" reg="Hemiptarsenus">Hemiptarsenus</tp:taxon-name-part> <tp:taxon-name-part taxon-name-part-type="species" reg="jilinus">jilinus</tp:taxon-name-part></tp:taxon-name></italic> sp. nov., female (<bold>3, 5–10</bold>) male (<bold>4</bold>) <bold>3</bold> antenna <bold>4</bold> antenna <bold>5</bold> head, anterior view <bold>6</bold> mesosoma, lateral view <bold>7</bold> propodeum, dorsal view <bold>8</bold> wings <bold>9</bold> mesosoma, dorsal view <bold>10</bold> metasoma, dorsal view. Scale bars: 200 µm (<bold>3–10</bold>).</p></caption><graphic xmlns:xlink="http://www.w3.org/1999/xlink" xlink:href="zookeys-1033-173-g003.jpg" position="float" orientation="portrait" xlink:type="simple" id="oo_534856.jpg"><uri content-type="original_file" xlink:type="simple">https://binary.pensoft.net/fig/534856</uri></graphic></fig></tp:treatment-sec><ref-list><ref id="B14"><mixed-citation xmlns:xlink="http://www.w3.org/1999/xlink" xlink:type="simple"><person-group><name name-style="western"><surname>Narendran</surname><given-names>TC</given-names></name></person-group> (<year>2011</year>) Fauna of India and the adjacent countries, <tp:taxon-name><tp:taxon-name-part taxon-name-part-type="subfamily">Eulophinae</tp:taxon-name-part></tp:taxon-name> (<tp:taxon-name><tp:taxon-name-part taxon-name-part-type="genus">Hymenoptera</tp:taxon-name-part></tp:taxon-name>: <tp:taxon-name><tp:taxon-name-part taxon-name-part-type="family">Eulophidae</tp:taxon-name-part></tp:taxon-name>), 267–281.</mixed-citation></ref></ref-list></tp:taxon-treatment>
